# Supplementary material for: Transcriptome and Anthocyanin Profile Analysis Reveals That Exogenous Ethylene Regulates Anthocyanin Biosynthesis in Grape Berries
Source: Foods. 2025 Jul 21;14(14):2551. doi: 10.3390/foods14142551 (PMC12294778; doi:10.3390/foods14142551)
Supplement: Supplementary file 1 [file foods-14-02551-s001.zip]

Archive with 1 entries (1 files):
- foods-3726337-supplementary.pdf
